# Supplementary material for: From Clinical Perception to Implicit Bias: Understanding Personality Traits in Lymphoma Patients
Source: Cancers (Basel). 2025 May 22;17(11):1743. doi: 10.3390/cancers17111743 (PMC12153871; doi:10.3390/cancers17111743)
Supplement: Supplementary file 1 [file cancers-17-01743-s001.zip]

Archive with 1 entries (1 files):
- cancers-3590551-supplementary.pdf
